# Supplementary material for: Genomics- and Transcriptomics-Guided Discovery of Clavatols from Arctic Fungi Penicillium sp. MYA5
Source: Mar Drugs. 2024 May 22;22(6):236. doi: 10.3390/md22060236 (PMC11205228; doi:10.3390/md22060236)
Supplement: Supplementary file 1 [file marinedrugs-22-00236-s001.zip]

Archive with 1 entries (1 files):
- marinedrugs-2980375-supplementary.pdf
